# Supplementary material for: Significant Reversal of Facial Wrinkle, Pigmented Spot and Roughness by Daily Application of Galactomyces Ferment Filtrate-Containing Skin Products for 12 Months—An 11-Year Longitudinal Skin Aging Rejuvenation Study
Source: J Clin Med. 2023 Feb 1;12(3):1168. doi: 10.3390/jcm12031168 (PMC9917576; doi:10.3390/jcm12031168)
Supplement: Supplementary file 1 [file jcm-12-01168-s001.zip]

Archive with 1 entries (1 files):
- jcm-2142511-supplementary.pdf
